# Supplementary material for: Associations between Serum Vitamin A and Metabolic Risk Factors among Eastern Chinese Children and Adolescents
Source: Nutrients. 2022 Jan 30;14(3):610. doi: 10.3390/nu14030610 (PMC8839095; doi:10.3390/nu14030610)
Supplement: Supplementary file 1 [file nutrients-14-00610-s001.zip]

Archive with 1 entries (1 files):
- nutrients-1540531-supplementary.pdf
